# Supplementary material for: Stepped care, stepped care “lite” & matching intervention components to individual mental health needs: A rapid scoping review of mental health and substance use interventions for post-secondary students
Source: PLoS One. 2025 Mar 25;20(3):e0319473. doi: 10.1371/journal.pone.0319473 (PMC11936172; doi:10.1371/journal.pone.0319473)
Supplement: S1 Dataset — (XLSX) [file pone.0319473.s004.xlsx]

## Sheet: Last updated 012225
Study Type	Study - Lead author	Country	Intervention Name	Intervention Modality	MH issues addressed	Type of students included	Symptom tracking used	Basis of steps/matching to mental health needs	Study Design	N included in analysis	Mental Health Outcomes/Measures	Other Outcomes/Measures	Academic or other student-related Outcomes assessed?	Dose-Specific Evaluation Details	Student co-design employed	Name of Initial Extractor	Date of Extraction	Included in final review?	Reason for not including
Stepped Care	Bauer 2009	Germany	ES[S]PRIT	Website; Counselling services offered at campus health centre; Counselling services offered virtually; Online discussion group; Emails	Eating disorder	College students who have not undergone treatment for ED and don't have substantial ED symptoms.	Weekly online monitoring questionnaire, including SEED and eight questions that assess body dissatisfication, overconcern with weight and shape, unbalanced nutrition and dieting, binge eating, and compensatory behaviours	Based on regular monitoring of symptom type and severity, participants receive increasingly intense intervention components. Steps include: screening, online program participation, virtual therapist contact, and in person counselling referral; assignment to step based on symptom severity	Descriptive case study	357 filled out screening questionnaire; 44 enrolled into program	-Body Mass Index, Short Evaluation of Eating Disorders - Anorexia Nervosa (SEED AN) Total Severity Index; Short Evaluation of Eating Disorders - Bulimia Nervosa (SEED BN); Weight Concerns Scale (WCS); Body dissatisfaction;Overconcern with weight and shape; Unbalanced nutrition and dieting; Binge eating and compensatory behaviours	-Utilization: number screened, number offered access, number enrolled, use of monitoring questionnaire, time using program	Not mentioned	Compared outcomes between those invited to particpate and not invited to validate that screening rules and eligibility criteria were effective for tailoring access to full program to the appropriate group of students	Not mentioned	Celeste Agard	Jaunary 2024	Included	n/a
Stepped Care	Bailey 2022	United States	Adapted Stepped Care (ASC)	Counselling services offered at campus health centre	Multiple	College students who have received counseling through their Univesity Counseling Centre	Not mentioned	8 "tracks" at health centre at various levels of intensity including: online information, online assisted self-help, biofeedback services, quick care visit, brief therapy, outpatient therapy, group therapy; lower intensity options offered while waiting for initial consultation, the latter used for treatment planning	Analysis of existing data; comparison of pre & post implementation	Full sample = 6313, subsample = 2877	-Outcome Questionnaire-45 (OQ-45) total score & reliable change	-Utilization: Total appointments; Total clients served; Counsellor caseload	Not mentioned	Overall effectiveness of stepped care model assessed comparing data pre- and post-implementation at the counselling centre; outcomes by individual dose not assessed	Not mentioned	Celeste Agard	Jaunary 2024	Included	n/a
Stepped Care	Borsari 2012	United States	Not mentioned	In person counselling	Alcohol use	Undergraduate students age 18 years and older who violated campus alcohol policy	Not mentioned	Brief advice with a peer counsellor (step 1) and brief motivational interview with a professional counsellor and provided with personalized report (step 2); assignment to step based on heavy drinking episodes and alcohol-related problems	Single group repeated measures design with randomization at step 2	598	-Alcohol & Drug Use Measure; number of heavy drinking episodes; number of drinks leading up to index event, time spent drinking -Young Adult Alcohol Consequences Questionnaire (YAACQ) -Recitivism	-Satisfaction: Client Satisfaction Questionnaire	Not mentioned	Outcomes assessed by step; follow up study assessed which students responded best to each step	Not mentioned	Celeste Agard	Jaunary 2024	Included	n/a
Stepped Care	Cornish 2017	US and Canada	Stepped Care 2.0	Website; App; Counselling services offered at campus health centre; Counselling services offered virtually; Workshop/Classes	Multiple	Students using campus-based counselling services	Symptom tracking can be used as part of step 3	9 steps including: walk in consultation/watchful waiting; informational online self-help; interactional online self-help; drop in psychoeducational sessions; therapist assessed e-mental health; intensive group therapy; intensive individual group therapy; psychiatric consultation; case management - referral to tertiary/acute care. Decisions about steps are made in a collaborative process between c…	Case studies from three institutions; pre-post data (satisfaction) & comparison across time (TAO outcomes)	481 for satisfaction data; 785 in TAO treatment group	-Global mental health, symptoms, well-being, life functioning: BHM-20/43	-Utilization: number of clients/appointments/counselling hours/attendance rates per counsellor or client -Satisfaction	Not mentioned	Satisfaction and utilization measured for overall stepped care model pre/post implementation; symptom change measured for sinlge step; individual dose-based response not assessed	Not mentioned	Celeste Agard	Jaunary 2024	Included	n/a
Stepped Care	Lindenberg 2011	Ireland	Appetite for Life (Translation of ES[S]PRIT)	Website; Counselling services offered at campus health centre; Counselling services offered virtually; Online discussion group; Emails	Eating disorder	University students - does not specify otherwise	Weekly online monitoring questionnaire, including SEED and eight questions that assess body dissatisfication, overconcern with weight and shape, unbalanced nutrition and dieting, binge eating, and compensatory behaviours	Based on regular monitoring of symptom type and severity, participants receive increasingly intense intervention components. Steps include screening, online program participation, virtual therapist contact, and in person counselling referral; assignment to step based on symptom severity	Quasi experimental (pre-post)	78	-Weight concern scale (WCS), Short evaluation of eating disorders (SEED), Clinical and Research Inventory for Eating Disorders (CR-EAT), Eating Disorder Examination Questionnaire (EDE-Q)	-Stepped care specific: Screening data (number screened and scores by risk level) and numbers registered -Acceptability -User Satisfaction -Utilization use of different modules	Not mentioned	To assess whether matching support intensity to individual needs was reflected in the actual use of the program, the usage of modules was analyzed separately for “moderate risk” vs. “high risk” participants	Not mentioned (confirmed)	Celeste Agard	Jaunary 2024	Included	n/a
Stepped Care	Hasking 2023	Australia	COMPAS-S	App, telephone	Suicide risk	All incoming first-year students at a large public university	Not mentioned	Students reporting 12-month suicidal ideation directed to a safety planning app. Students identified at future risk of suicide plan and/or attempt by the predictive risk algorithm and those reporting 12-month suicide attempt, but not identified by the algorithm, were contacted over the telephone by a mental health professional within 24-h of completing the survey.	Multiple waves of a prospective cohort study	5454	-Self-Injurious Thoughts and Behaviors Interview (SITBI) -Composite International Diagnostic Interview, 3rd version (CIDI-3.0) -Lifetime/past 12 month seeking of mental health treatment	-Adverse Childhood Experience Scale	Not mentioned	Control cohort used to test if difference over time in intervention group assessed as at risk at baseline could be attributed to intervention itself (ie. determine if they were less likely to remain at risk compared to control cohort); algorithm was validated using a different cohort from the WMH-ICS	Not mentioned	Celeste Agard	June 2024	Included	n/a
Stepped Care	Wolitzky-Taylor 2023	United States	Screening and Treatment for Anxiety and Depression (STAND)	Website; virtual counselling; in-person counselling	Anxiety; Depression	UCLA students at least 18 years old, fluent in English, willing to install an app on their phone, and no plans that would interfere with participation	Symptom tracking during and after treatment, either weekly or biweekly depending on tier	Symptoms continuously tracked (both during and after active treatment) to 1) adapt treatment to move to a higher level of care when symptoms worsened or to a lower level of care for maintenance and relapse prevention and 2) to rapidly detect and respond to signs of elevated suicide risk	Open trial, quasi-experimental	4845 screened; 516 received care	-CAT-MH (CAT-DI; CAT-ANX CAT-SS	-Participant acceptability -Feasibility indices -Demographic characteristics	Not mentioned	Each tier evaluated separately	Not mentioned	Celeste Agard	June 2024	Included	n/a
Stepped Care "Lite"	Bernstein 2017	United States	Not mentioned	Website; In-person counselling	Alcohol use	Mandated students who at a were first-time violators of the alcohol policy	Not mentioned	Participants identified as low-risk based on alcohol use variables received step 1 (a one session group Brief Motivational Intervention) and those identified as high-risk received step 2 (a one session individual Brief Motivational Intervention)	Quasi-experimental, 2 group design	290	-Drinks per week; Heavy episodic drinking; '-Young Adult Alcohol Consequences Questionnaires (YAACQ) -High vs low risk drinking;	Not mentioned	Not mentioned	Outcomes analyzed by step in addition to the proportion of students who moved from low to high risk and high to low risk	Not mentioned	Celeste Agard	Jaunary 2024	Included	n/a
Stepped Care "Lite"	Patrick 2021	United States	M-Bridge	Website; Emails; Counselling services offered virtually;	Alcohol use	First year college students randomly selected	4 biweekly self-monitoring surveys which students reported their alcohol use over the last 2 weeks as well as any consequences of their drinking.	Stage 1 consisting of personalized normative feedback offered to all students, those flagged as heavy drinkers based on self-monitoring surveys offered one of two stage 2 bridging strategies: resource email or invitation to chat with a health coach	RCT; SMART trial, multiple assignment	891	-Frequency of binge drinking -Young Adult Alcohol Consequences Questionnaire (YAACQ)	Utilization: health/mental health services used over the past 3 months;	-Precollege intention to pledge Greek life	Outcomes compared by bridging strategy used. In follow up paper, Q-learning algorithm used for estimation of optimal decision rules for tailoring variables	Not mentioned	Celeste Agard	Jaunary 2024	Included	n/a
Stepped Care "Lite"	Benton 2016	United States	TAO	Website; App; Text messages; Counselling services offered virtually	Anxiety	Student recruited from campus-based counselling centres, and have at least moderate inital BHM-20 anxiety scores.	Weekly monitoring using the BHM-20.	Therapist contact stepped up when symptoms decline (and could be transfer to face-to-face therapy)	Quasi-experimental; Comparison to treatment as usual; participants self selected TAO	1241	-Global mental health, symptoms, well-being, life functioning: BHM-20/43	Not mentioned	Not mentioned	Not mentioned	Not mentioned	Celeste Agard	Jaunary 2024	Included	n/a
Stepped Care "Lite"	Lattie 2022	United States	IntelliCare for College Students	App	Depression; Anxiety;	Students over 18 years of age who own a smartphone	Optional. Participants can complete mental health assessments within the app at any time; Mental health assessments including PHQ-8, GAD-7 are available to students on a weekly basis.	Following symptom assessment, participants provided with personalized suggestions for strategies to improve mood, including a list of on-campus options, including the campus counselling centre and emergency options to get help now.	Mixed methods; single arm evaluation pre-post implemetation	117	-PHQ-8; GAD-7	-Utilization: app usage; counselling center utilization at participating universities	Not mentioned	Determined number of students in study who used on campuses resources following app use but did not assess by symptom level	Initial design work with students mentioned, but details of students were involved not provided.	Celeste Agard	Jaunary 2024	Included	n/a
Stepped Care "Lite"	Choi 2023	Australia	MindYourHead	App	Multiple	Chinese-speaking international students	Optional. Participants could decide among in-app assessments related to distress, Sleep Problems, Stress, Alcohol Consumption, Smoking, and Social Support to use	Personalized risk feedback provided based on symptom profile created from in app assessments; tailored links to external health services provided. Participants scoring within the high-risk range on any measure were encouraged to seek support from the university counselling service and a general practitioner.	Feasibility study	130	-Kessler Psychological Distress Scale (K10); -Alcohol Use Disorders Identification Test - Concise (AUDIT-C); -Fagerstrom Test for Nicotine Dependence; -Perceived stress scale (PSS)	-Social Support: Multidimensional scale of social support; -Help seeking: Attitudes Toward Seeking Professional Psychological Help Scale–Short Form (ATSPPH-SF); General Help-Seeking Questionnaire (GHSQ) -App engagement: number of assessments use, number of links clicks	Not mentioned	Subanalysis by engagement with app (assessments done and links clicked) according to risk category as determined by in app assessments	Four user design workshops conducted with Chinese-speaking international students to inform design of intervention	Celeste Agard	Jaunary 2024	Included	n/a
Stepped Care "Lite"	Fitzsimmons-Craft 2021	United States	Healthy Minds Network	App with internal messaging; Phone calls	Transdiagnostic (Depression; Anxiety; Eating disorder)	Undergraduate students who are not currently engaged in mental health services and screen positive for clinical anxiety, depression, or EDs, or are at high risk for one or more of these problems.	Weekly brief assessments of depression, anxiety, and ED symptoms.	Participants received personalized feedback on mental health screening results; those screening positive for one than one clinical issue can choose which one to focus on; those screening positive on one issue will receive programming specific to that issue first. Individual coaching via asynchronous messaging focusing on increasing motivation, facilitating goal setting, providing feedback, answer…	Protocol for RCT	Expect to enrol 7884	-PHQ-9; GAD-Questionnaire-IV; Social Phobia Diagnostic Questionnaire, Panic Disorder-Self Report; -Stanford-Washington University EDs Screen, ED Examination-Questionnaire; -Primary Care PTSD Screen, AUDIT-C, self-report drug use -Impairment/QOL: SF-12	-Motivation for treatment; -Mental health treatment utilization; -Treatment expectancy/credibility: Credibility and Expectancy Questionnaire -Cognitive distortion: Dysfunctional Attitude Scale Short-Form 2 -Target engagement: Skills of Cognitive Therapy Scale; Dysfunctional Attitude Scale Short-Form 2; Overall Anxiety and Impairment Scale; Behavioral Activation for Depression Scale-Short Form; We…	-Term-by-term GPA -Enrollment status	Models will be undertaken relating app usage (e.g. number of sessions completed) over time to change in outcomes	Not mentioned	Celeste Agard	Jaunary 2024	Included	n/a
Stepped Care "Lite"	Jones 2014	United States	Healthy Body Image Program	Website; Emails; Counselling services offered at campus health centre	Eating disorder	All students in University A. Incoming first-year students in University B.	Not mentioned	Participants classified based on a screening assessment into “low risk,” “high risk,” and “clinical referral” groups; for the low (Staying Fit) and high (Student Bodies) risk groups, online interventions provided accordingly. For clinical referral group, email sent with recommendation for further evaluation a links to campus resources	Implementation and feasibility study	1551	-Stanford-Washington University Eating Disorder Screen (SWED)	-Utilization: Proportion of the population that completed the screening; -Community outreach & culture change: number of trainings & feedback on training; -Satisfaction -Acceptability -Qualitative feedback for ongoing formative evaluation was solicited from stakeholders and students via meetings, interviews, self-report questionnaires, and word-of-mouth	Not mentioned	Not mentioned	Not mentioned	Celeste Agard	Jaunary 2024	Included	n/a
Stepped Care "Lite"	Fitzsimmons-Craft 2019	United States	Healthy Body Image Program - State Wide Implementation	Website; App; Counselling services offered at campus health centre	Eating disorder	Students 18 years or older	At the beginning of each SB-ED session, participants reported on ED symptom levels over the past 24 hours.	Participants classified based on screening assessment into “low risk,” “high risk,” "sub-clincial/clinical eating disorder other than anoexia" and “clinical referral” groups; for the low (Staying Fit), high (Student Bodies - Classic), sub/clinical (Student Bodies - Eating Disorders) risk groups, online interventions provided accordingly. For clinical referral group, email sent with recommendation…	Observational study	2454 screenings completed	-Stanford-Washington University Eating Disorder Screen (SWED)	-Utilization: uptake of HBI intervention; frequency screened and allocated to each intervention; app usage (e.g., sessions completed)	Not mentioned	Not mentioned	"Stakeholders" consulted, but it was not clear these included students	Celeste Agard	Jaunary 2024	Included	n/a
Stepped Care "Lite"	Peynenburg 2022	Canada	UniWellbeing Course + motivational interviewing & boosters	App; Workshop/Classes using Zoom videoconferencing; Phone calls	Transdiagnostic (Depression, Anxiety, Alcohol-use as secondary outcomes)	Under 18 years old, self-report at least mild symptoms of depression or anxiety on the PHQ-9, or GAD-7,	Each client was assigned to a therapist who provided weekly symptom questionnaires, including PHQ-9, GAD-7, and PAF.	Participants assigned a therapist to provide 15-20 minutes of weekly support and feedback mostly using secure messaging system.Therapist contact via phone steps up when symptoms decline or risk is present	RCT; parallel arm, block randomization with 2X2 factorial design (no control group)	227	-PHQ-9; -GAD-7; -AUDIT-C; -Drug Use Disorder Identification Test; -Sheehan Disability Scale	-Utilization: Number of log ins, accessing lessons -Perceptived Change: Change Questionnaire; -Satisfaction: Treatment satisfaction questionnaire	Perceptions of Academic Functioning	Not mentioned	Not mentioned	Celeste Agard	Jaunary 2024	Included	n/a
Stepped Care "Lite"	Currey 2022	United States	mindLAMP	App; Emails	Depression; Anxiety;	Undergraduate students who score 14 or higher on the Percevied Stress Scale.	Daily assessments using items from PHQ9, GAD7 and PSS; weekly assessments using full scales	Participants receive intervention components based on their score on the GAD-7; every 4 days, human or digital navigator provides recommendations for optional modules to complete based on algorithm predicting whether daily scores will increase by <1 or 1+; when elevated risk is assessed based on scores, licenced clinician reaches out to participant and if contact is not made, local student mental…	Prospective validation study of a prediction model	67	-PHQ-9; -GAD-7; -Perceived stress scale.	-Digital Working Alliance Inventory; -Engagement with app; -Technology acceptance Model (TAM)-related questions	Not mentioned	Determined whether use of suggested modules increases engagement or improvement.	Not mentioned	Celeste Agard	Jaunary 2024	Included	n/a
Stepped Care "Lite"	Currie 2010	Canada	Feeling Better	Website	Depression; Anxiety;	Students from psychology subject pool	Assessment of distress at start and end of each module	Symptom assessment used to tailor program content specific to their emotional distress (i.e., focusing on examples of depression, anxiety, or stress). If symptoms levels are ‘‘severe”, participants are provided with alternate recommendations for treatment.	Development and usability testing	10	-DASS-21	-Ease of navigation -Clarity; -Efficiency; -Acceptability	Not mentioned	Not mentioned	Not mentioned				n/a
Stepped Care "Lite"	Saekow 2015	United States	StudentBodies-Eating Disorders (SB-ED)	Website; texting; online discussion group	Eating Disorder	Women	Yes, daily monitoring of eating behaviours & exercise	All activities reviewed by "coaches" and addressed in weekly, individualized feedback to the participant; participants with severe psychological distress or suicidality (measured by a depression screen and participant comments) referred to emergency services, and the student health center for follow-up. Students who met criteria for a full-threshold ED at screening or endorsed severe ED symptoms …	RCT - two group, online intervention vs. waitlist control	41	-CES-D; -EDE-Q Global Score, CIA -WCS	-Not mentioned	Not mentioned	Not mentioned	Not mentioned (confirmed)	Rachel Ho	Jaunary 2024	Included	n/a
Stepped Care "Lite"	Rith-Najarian 2024	United States	StriveWeekly	Website; phone; email	Anxiety; Depression	Undergraduate and graduate students at least 18 years of age	Optional mood & stress ratings	Anyone endorsing suicidal ideation underwent a safety follow-up protocol enacted by one of five trained graduate student clinicians, including: outreach by phone or email, further assessment of risk, and referral and case management to connect the student with mental health services as needed.	RCT - two group, online intervention vs. waitlist control	1607	-DASS-21	-Demographics -Program adherence -Other mental health service use -Program satisfaction	Not mentioned	Group receiving SI protocol not identified in analysis.	Student feedback from previous intervention incorporated	Celeste Agard	June 2024	Included	n/a
Matching to mental health needs	Farrer 2019	Australia	UniVirtual Clinic	Website; Text messages; Emails	Transdiagnostic (Depression, anxiety, and psychological distress)	Students age 18 years or older, and score above 15 on the K10 scale	Open access to screening tools assessing symptoms of mental health disorders & issues that affect university students (e.g., perfectionism).	Using data from screening, participants provided feedback about symptom severity, change in symptom severity over time, and normative data about symptom severity compared to similarily aged youth. Participants guided to the most appropriate content based on needs and level of mental health literacy.	Two-armed RCT; wait list control	200	-PHQ-9 -GAD-7, SOPHS -K-10	-Quality of LIfe: EURO-HIS 8 -Self-efficacy: General Self Efficacy Scale (GSE-10) -Help seeking: Actual Help Seeking Questionnaire -Utilization: number of log ins, time spent, etc. -Satisfaction	- Academic self-efficacy -Study and Social subscales of the College Self-Efficacy Inventory (CSEI)	Not mentioned	Students involved in needs assessment, preferred treatments, and helped establish a service model for the program; ":a leadership group" of students provided input into graphic design and "other elements" (unclear which ones) of the intervention.	Celeste Agard	Jaunary 2024	Included	n/a
Matching to mental health needs	Fassnacht 2022	Australia	Be Well Plan Program	App; group-based Zoom videoconferencing	Distress	All students	Mental health and well-being are assessed by the Be Well Tracker.	Detailed feedback based on "Be Well Tracker" assessments; participants can select evidence-based activities from an "activity bank" that matches their needs based on the assessment findings	RCT - parallel arm, waitlist control, unblinded	164	-PHQ-9 -GAD-7 -wellbeing - resilience (CD-RISC-10)	-Self-efficacy - New General Self-Efficacy Scale (NGSES) -Sense of control - Sense of Control Scale (SCS) -Cognitive flexibility - Cognitive Flexibility Scale (CFS) -Engagement -Satisfaction	Not mentioned	Not mentioned	Small scale in person testing done with students; feedback was incorporated into program delivery	Celeste Agard	Jaunary 2024	Included	n/a
Matching to mental health needs	Levin 2019	United States	ACT Daily	App	Transdiagnostic (Depression and anxiety)	All but 1 participant was a student	Text messages prompt participants to check-in with app twice a day, including feelings of depression and anxiety	Participants could choose to practice a "quick skill" or "depth skill"; in tailored condition, participants were assigned to ACT component set based on check in answers just provided	RCT - Parallel arm - participants were partially blinded to condition assignment, EMA-only condition was clearly discernable to those using the app, but random and tailored app conditions were nearly identical.	69	-DASS-21 -Mental Health Continuum Short Form	-Social Support: Satisfaction with Participation in Social Roles (SPSR) -Psychological Inflexibility: Acceptance and Action Questionnaire-II -Comprehensive Assessment of Acceptance and Commitment Therapy (CompACT) -Program acceptability and usability: System Usability Scale (SUS)	Not mentioned	-Design compared tailoring+EMA condition to EMA only to help isolate the effect of the tailoring from symptom monitoring, but individual differences within tailoring condition were not assessed.	Not mentioned (confirmed)	Celeste Agard	Jaunary 2024	Included	n/a
Matching to mental health needs	Haeger 2022	United States	ACT Daily - self-guided	App	Transdiagnostic (depression & anxiety)	College students on wait list for counselling services, with presenting problem of depression and/ or anxiety	EMA - App prompted user randomly three times per day to screen for anxiety/depression. Option to “check-in” to complete assessment at any time.	Participants could select "quick skill" or "depth skill"; the ACT components of the skill was tailored to the EMA ratings	Quasi-experimental eg. Pre-post	11	-DASS-21 -Acceptance and Action Questionnaire-II (AAQ-II) -Cognitive Fusion Questionnaire (CFQ) -Philadelphia Mindfulness Scale (PHLMS) -Valuing Questionnaire (VQ) -Emotional Self-Awareness Scale: Recognition Subscale (ESAS)	-Program acceptability and usability: System Usability Scale (SUS) '-Psychological inflexibility: Acceptance and Action Questionnaire-II (AAQ-II) -Cognitive Fusion Questionnaire (CFQ) -Philadelphia Mindfulness Scale (PHLMS) -Valuing Questionnaire (VQ) -Emotional Self-Awareness Scale: Recognition Subscale (ESAS)	Not mentioned	No	Not mentioned (confirmed)	Rachel Ho	Jaunary 2024	Included	n/a
Matching to mental health needs	Bingham 2010	United States	Michigan Prevention and Alcohol Safety for Students (M-PASS)	Website; Emails;	Alcohol use	First year students from 18 to 20 years old.	Yes - alcohol risk assessed at each session (4 intervention sessions)	Sessions tailored based on alcohol usage, stage of change and self-efficacy determined by baseline survey, interactive activities and session specific assesments; normative feedback based on demographics. Participants whose alcohol-related risk increased between sessions received intervention messages matched higher risk level. Participants whose risk decreased continued receiving messages matche…	RCT: parallel arm	1137	-Daily Drinking Questionnaire (DDQ), Timeline Followback (TLFB), tolerance of drinking, Drinking Motives Questionnaire (DMQ), reasons not to drink, campus alcohol survey (CAS), attitudes towards drinking and driving scale (ADDS); drinking consequences (Young Adult Alcohol Problems Screening Test); riding with a drink/driver	-Stage of Change: 12-item Readiness to Change Questionnaire	-Campus alcohol survey (CAS)	No	Not mentioned (confirmed)	Celeste Agard	Jaunary 2024	Included	n/a
Matching to mental health needs	Canale 2015	Italy	Not mentioned	Website	Alcohol use	Undergraduate and graduate students from psychology classes	Not mentioned	Information & training provided tailored based on 8 different alcohol profiles derived from assessment data on alcohol usage, character traits, & motivations	Quasi-experimental eg. Pre-post	124	-Alcohol Use Disorders Identification (AUDIT); Drinking Motives Questionnaire Revised Short Form	Not mentioned	Not mentioned	Sub-analysis by drinker type (e.g., hazardous drinker) may provide information dose since information/training was determined by drinking profile; however, it is not clear if this was the intended purpose for the analysis	Not mentioned (confirmed)	Rachel Ho	Jaunary 2024	Included	n/a
Matching to mental health needs	Chiauzzi 2005	United States	MyStudentBody.com: Alcohol (MSB: Alcohol)	Website	Alcohol use	Undergraduate binge drinkers	Not mentioned	Participants receive tailored feedback based on questionnaires answers related to alcohol-related beliefs, lifestyle issues, risks taken and consequences occuring. Website content tailored based on questionnaire responses. Participants can use state law and social norm calculators.	RCT: Single blind	265	-Daily Drinking Questionnaire; Alcohol Timeline Followback method; Rutgers Alcohol Problem Index (RAPI).	-Readiness to change: Readiness to Change Questionnaire - Quality of information & enhancement of alcohol-related knowledge -Potential influence on drinking -Satisfaction	Not mentioned	No	Not mentioned (confirmed)	Rachel Ho	Jaunary 2024	Included	n/a
Matching to mental health needs	Essa-Hadad 2015	Israel	Not mentioned	Website; Emails	Smoking	Arab students attending colleges and universities	Not mentioned	Tailored health education information based on individual's perceived intention to change, smoking behavior, endorsement of nargila vs. cigarette smoking	Quasi-experimental; Pre-post, with a qualitative arm	225	-Self-reported cigarette and nargila smoking behaviour, intention to quit smoking, reason for wanting to quit, seeking of professional help to quit	-Acceptability of the program -Preference of the program -Satisfaction	Not mentioned	No	25 "individuals" provided feedback in a pilot test. Feedback incorporated to the program. Although they specifiied the individuals included teachers, it is not made clear that students are involved.	Celeste Agard	Jaunary 2024	Included	n/a
Matching to mental health needs	McCloud 2020	UK	Feel Stress Free	App	Depression; Anxiety	University students who scored 8+ on at least one subscales of the Hospital Anxiety and Depression Scale (HADS)	Individuals can choose to use the mood tracking function in the app.	Participants are led around app by "friendly robot" who makes activity suggestions based on completed mood assessments	RCT: 6-week, web-based, parallel group, unblinded randomized controlled trial, with a wait-list control.	168	-HADS-Depression Subscale (HADS-D); HADS-Anxiety Subscale (HADS-A)	Not mentioned	Not mentioned	No	Not mentioned (confirmed)	Rachel Ho	Jaunary 2024	Included	n/a
Matching to mental health needs	Bruehlman-Senecal 2020	United States	Nod	App	Depression & anxiety (Loneliness)	First year students, 18-25 not living with parents	In app mood rating tool	Suggested campus-based social activities to reduce loneliness tailored to social goals; exercises tailored by mood ratings	Pilot RCT; control group offered app after 4 week waiting period	221	-PHQ-9 -GAD-7, Mini Social Phobia Inventory	-Loneliness: UCLA-8 -Sleep quality: Pittsburgh Sleep Quality Index -Perceived Social Support: Comprehensive Inventory for Thriving -Engagement: number of app pages accessed, number of social challenges completed, number of reflects clicked through	-Campus belonging & social adjustment to college: Student Experiences in the Research University Questionnaire -Intention to remain enrolled	Level of engagement was analysed by changes in outcomes within experimental group	Formative research undertaken with students including interviews, focus groups, and surveys				n/a
Matching to mental health needs	Witkiewitz 2014	United States	BASICS-Mobile	App	Alcohol use & smoking	Non-treatment seeking students	Three random times daily using EMA	Participant responses to baseline assessment used to personalize intervention (not specified how specifically). If a participant reported an urge to smoke during the assessments, "urge-surfing" interventions were provided.	RCT: Participants were randomized to one of three conditions: BASICS-Mobile, daily monitoring only via mobile assessment, or minimal assessment control	94	-Daily Drinking Questionnaire (DDQ), Youth Adult Alcohol Problems Screening Test (YAAPST) -Daily Smoking Questionnaire (DSQ)	-Satisfaction questionnaire	Not mentioned	Outcomes assessed by number of modules received	Not mentioned (confirmed)	Rachel Ho	Jaunary 2024	Included	n/a
Matching to mental health needs	Weitzel 2007	United States	Not mentioned	Text messages	Alcohol use	Undergraduate	Not mentioned	Messages tailored to baseline level of self-efficacy and outcome expectations and matched to actual consequences or drinking situation reported that day	RCT: One control group and two treatment groups	40	-Timeline followback method for drinking behaviour, The Alcohol Consequences Expectancies Scale (ACES) and the Alcohol Consequence Self-Efficacy Scale (ACSES)	Not mentioned	Not mentioned	No	Not mentioned	Rachel Ho	Jaunary 2024	Included	n/a
Matching to mental health needs	Voogt 2013	the Netherlands	What Do You Drink (WDYD)	Website	Alcohol use	Heavy drinkers 18-24 years old	30 EMA assessments	Tailoring based on screening data on personal drinking profile, risk factors and normative comparison; participants asked to select 3 of 12 drinking situations and explain why they find these situations hard to resist; tips are provided for avoiding drinking in the selected situations.	RCT: two-group, parallel arm, no intervention control group	907	-AUDIT, heavy drinking (>21 drinks per week, >5 drinks in one occasion one day per week), frequency of binge drink, weekly alcohol consumption using Alcohol Weekly Recall	-Readiness to change	'-Educational year -Fraternity/sorority membership -Carnival participation	No	Pre-tested with target population for user friendliness, design and ideas and adapted where necessary	Celeste Agard	Jaunary 2024	Included	n/a
Matching to mental health needs	Kazemi 2020	United States	SmarTrek	App; Text messages;	Alcohol use	Mandated students (study 1); undergraduate psychology students who drank in the last month & owned iPhone (study 2)	Blood Alcohol Count Calculator & daily log of alcohol use	Personalized feedback provided (from baseline data on drinking, demographics and readiness of change), comprising a profile of drinking behaviors and consequences with comparisons to peer drinking behaviors. Text messages encouraging use of app tailored based on baseline data	RCT: parallel arm	141 mandated 164 non-mandated	-AUDIT, daily drinking questionnaire (DDQ), young adult alcohol consequences questionnaire (YAACQ), protective behaviour strategies scale (PBSS)	-App satisfaction -Readiness to change questionnaire	Not mentioned	Not mentioned	Theatre testing, field testing & focus groups with college students used to enhance the clarity, consistency and usability of the app	Celeste Agard	Jaunary 2024	Included	n/a
Matching to mental health needs	Lewis 2018	United States	Not mentioned	Text messages	Alcohol use	Community college students aged 18-29 who binge drink or exceed weekly drinking recommedations	Not mentioned	Participants rated the usefulness of a list of Protective Behavioural Health Strategies and the content of text messages was tailored according to these ratings.Timing of receiving text messages based on reported drinking behaviour.	RCT	48	-Daily Drinking Questionnaire (DDQ)	-Protective behavioural strategies -Personal goals -Feasibility and acceptability	Not mentioned	Not mentioned	Not mentioned	Celeste Agard	Jaunary 2024	Included	n/a
Matching to mental health needs	Gajecki 2014	Sweden	PartyPlanner	App	Alcohol use	Students on student union email list	Blood alcohol levels are tracked	Participants provide information to create a similation of a party scenario and compare actual drinking recorded with "planned" party; feedback on risk level provided on real time blood alcohol level tracking	RCT: Parallel arm, unblinded	1361	-Daily Drinking Questionnaire (DDQ), Alcohol Use Disorders Identification Test (AUDIT), blood alcohol level, binge drinking	-App usability: ease of use, suitability, likelihood of recommending to a friend -modes of help for alcohol consumption -frequency of app use	Not mentioned	Not mentioned	Not mentioned (confirmed)	Celeste Agard	Jaunary 2024	Included	n/a
Matching to mental health needs	Fitzsimmons-Craft 2020	United States	Student Bodies - Eating Disorders (SB-ED)	Website; App; Text messages; Phone calls	Eating disorder	Female university sutdents who screened positive for ED (except anorexia nervosa)	The online platform includes tracking tools	Coaches supported participants, provided feedback on progress and symptom changes, answered questions and offered optional 2, 20-minute phone calls at beginning and end of program	RCT: Cluster	690	-PHQ-9 -Patient-Reported Outcomes Measurement Information System anxiety short-form -Eating Disorder Examination-Questionnaire; abstinence from ED behaviours; clinical impairment assessment	-Realized treatment access	-Academic impairment	Not mentioned	Not mentioned (confirmed)	Celeste Agard	Jaunary 2024	Included	n/a
Matching to mental health needs	Jacobi 2012	Germany	StudentBodies+	Website; online discussion group	Eating disorder	Women aged 18-35 with subthreshold EDs	Weekly symptom-checklist (assessing weight, number of meals/day, number of binges and compensatory behaviors/day)	Based on the weekly entries to the symptom checklist, participants were provided feedback from the group moderator	RCT: double blind	126	-Beck Depression Inventory -Eating Disorder Examination Questionnaire (EDE-Q); ED diagnostic section of the SCID number of daily meant, foods consumed and avoided;	-Compliance:number of pages visited per sessions and number of posting to personal journals and discussion group -knowledge test -satisfaction	Not mentioned	Not mentioned	Not mentioned (confirmed)	Rachel Ho	Jaunary 2024	Included	n/a
Matching to mental health needs	Müssener 2016	Sweden	NEXit	Text messages	Smoking	Students who were daily or weekly smokers willing to set a quit date	Not mentioned	Participants could request additional text messages to be sent when having cravings, relapse or concerns with weight gain	RCT: single blind, 2 arm	1502	-Self-reported prolonged abstinence, self-reported 4 week point prevalence of complete smoking cessation; self-reported, 7-day point prevalence of smoking abstinence; mean number of quit attempts since taking part in the study; number of uses of other smoking cessation services; the number of cigarettes smoked weekly among participants still smoking at the time of follow-up	Not mentioned	Not mentioned	Reported number of students who requested extra text messages but did not compare by outcomes	Not mentioned	Celeste Agard	Jaunary 2024	Included	n/a
Matching to mental health needs	Rahmadiana 2021	Indonesia	I-AiMentalWELLness (Saya menuju mental sehat)	Website with messaging platform	Transdiagnostic (depression & anxiety)	Undergraduate & graduate students 18 years or older with mild to moderate depression or anxiety or both	Not mentioned	Participants receiving modules tailored to primary condition of depression or anxiety (problem-solving vs. exposure) based on their needs/preferences. Participants could choose optional modules based on their goals, needs, and preferences. Asynchronous support provided by trained psychology master’s students (e-coaches) - feedback could be tailored to the needs of the participant	Feasibility study	96	-PHQ-9, GAD-7	-Euro Quality of Life 5 Dimension-5 Level Scale (EQ5D5L) -Client Satisfaction Questionnaire (CSQ-8) -System Usability Scale (SUS) - Indonesian version -Adherence to the intervention (number of participants who completed sessions)	Not mentioned	Not mentioned	Study adaptation involved students	Celeste Agard	Jaunary 2024	Included	n/a
Matching to mental health needs	Karyotaki 2022	the Netherlands	ICare Prevent	App	Transdiagnostic (depression & anxiety)	>4 on PHQ9 or GAD7	Mood graph mentioned but not clear how this functions	Participants receiving modules tailored to the primary condition of depression or anxiety (problem-solving vs. exposure) based on their needs/preferences. Participants could choose optional modules based on their goals, needs, and preferences. Asynchronous support provided by trained psychology master’s students (e-coaches) - feedback could be tailored to the needs of the participant	RCT: parallel arm, researchers blinded	100	-MINI;PHQ-9 -GAD-7	-Quality of life: AQoL-8D, EQ-5D-5L -Client satisfaction with treatment -Dropout: Presenteeism Scale for Students -Use of health/mental health services	Not mentioned	No	Focus groups conducted with students to adapt for student and to map out core features that are attractive to them	Celeste Agard	Jaunary 2024	Included	n/a
Matching to mental health needs	Obermayer 2004	United States	Not mentioned	Website & text messages	Smoking	18-25 college student with phone and smoked at least 28 cigarettes per week	Yes, record number of cigarettes smoked each day	. The program was developed fi'om infor'- mation about their smoking habits and patterns that we obtained thlough assessment questions participants answered on the Web site		46	Nicotine-Dependence Syndrome Scale; 7-day smoking-reconstruction form			Informal component analysis					n/a
Matching to mental health needs	Ohlmer 2013	Germany	StudentBodies - AN	Website; online discussion group	Eating disorder (Anorexia Nervosa)	Women	Yes	Participants provided individual weekly feedback by the moderator on the interactive program modules including personal and self-monitoring logs, online discussion group and a weekly symptom checklist.	Quasi-experimental	32	-Beck Depression Inventory (BDI) - -BMI, WCS, EDE-Q-R, EDE-Q, EDI-2-Dft -Brief symptom inventory; Frost Multidimensional Perfectionism Scale	-Feasibility: number of returned screens, number defined at risk for AN and number included in pre-intervention -Adherence: number of session logged on to, the mean percentage of program links activated, the percent of entries made in the checklist, journal, self-monitoring log and the discussion board -Acceptance: satisfaction ratings of different program components and an overall rating -Knowle…	Not mentioned	No	Not mentioned (confirmed)	Rachel Ho	Jaunary 2024	Included	n/a
Matching to mental health needs	Richards 2016	Ireland	Calming Anxiety	Website; emails	Anxiety	Scoring > 10 on GAD7	Self-monitoring (details of which not included)	"Supporters" monitored participant progress. For those who choose to do more than one module per week, they helped them get the most out of each module, and for those working at a slower pace, helped them find the most suitable content for their needs	RCT: parallel arm, waitlist control	137	-BDI-II -GAD-7 -Penn State Worry Questionnaire	-Work and social adjustment	Not mentioned	No	Not mentioned	Celeste Agard	Jaunary 2024	Included	n/a
Matching to mental health needs	Salamanca-Sanabria 2020	Colombia	Yo puedo sentirmebien/I can feel better	Website	Depression	18 years of age or older, mild to moderate depression (score of 10-19 on PHQ-9)	Not mentioned	"e-supporters" suggested modules and activities to the users. All the messages were personalized, depending on the user’s needs.	RCT: Randomly assigned to either the treatment group or a waiting list control group.	214	-PHQ-9, GAD-7	-Satisfaction With Treatment (SAT) -Helpful Aspects of Treatment form -Usage data	Not mentioned	No	Not mentioned (confirmed)	Rachel Ho	Jaunary 2024	Included	n/a
Matching to mental health needs	Winzelberg 2000	United States	Student Bodies	Website; online discussion group	Eating Disorders	Women with desire to improve body image satisfaction	Self-monitoring journals (not details provided)	Online moderator (a graduate student in clinical psychology) helped maintain online conversation and reflected on participants' concerns, offering suggestions based on the content of the Student Bodies program.	RCT: unblinded, parallel arm	60	-Body shape Questionnaire (BSQ), Eating Disorder Inventory (EDI), Eating Disorder Examination-Questionnaire (EDE-Q),	-Compliance to program requirements	Not mentioned	Not mentioned	Not mentioned	Celeste Agard	Jaunary 2024	Included	n/a
Matching to mental health needs	Escoffery 2004	United States	Kick It!	Website; Online discussion group; Emails	Smoking	All students who smoke	Not mentioned	Participants received feedback on facilitating change, approaches to manage temptations, and alternatives to smoking based on stage of change determined from assessment at each session. Could submit questions that were answered by a health educator/smoking cessation counsellor.	RCT: pre-test, post-test & control group	35	-Age of first cigarette, number of cigarettes per day, number of quit attempts	-Utilization: number of session attended, percent of materials read, extent of participation, value of components -Perception of program: strengths, weaknesses and recommendations for intervention, usefulness, interest, value, personal relevance of program	Not mentioned	Not mentioned	Students involved in focus groups and interviews as part of the formative research	Celeste Agard	Jaunary 2024	Included	n/a
Matching to mental health needs	Atik 2023	Germany	elona therapy	App	Depression; Anxiety;	University students with either: mild to moderate symptoms of depression, or mild to moderate symptoms of anxiety	Optional mood tracking	App used by participants between weekly CBT sessions. App provides relevant interventions, helpful activities, exercises, and psychoeducational resources related to symptoms reported. The app content can be individualized according to diagnosis, therapy progress, and joint therapeutic decisions.	Prospective uncontrolled trial	100	-PHQ-9, BDI-II -GAD-7, Beck Anxiety Inventory (BAI) -Mental Health Literacy Scale (MHLS)	-Quality of life: WHOQOL-BREF, German version -Functioning in work and social life: Work and Social Adjustment Scale (WSAS) -Perceived self-efficacy: General Perceived Self-Efficacy Scale (GSE) -Satisfaction with treatment: Client Satisfaction Questionnaire (CSQ-8) -Usability of elona app: System Usability Scale (SUS)	Not mentioned	Not mentioned	Not mentioned	Celeste Agard	June 2024	Included	n/a
Matching to mental health needs	Benjet 2023	Colombia, Mexico	Space From Anxiety and Depression program (culturally adapted)	Website	Depression; Anxiety;	Undergraduates at 7 universities in Colombia and Mexico, aged 18 years or older, with clinically significant anxiety (GAD-7 scores of ≥10) and/or depression (PHQ-9 scores of ≥10)	Not mentioned	In the guided group, guides (with undergraduate psychology degrees) sent online weekly messages to users to create personalized experiences and provide feedback. The guides could also unlock access to the supplemental modules to address concurrent problems (such as sleep, grief, etc.).	Assessor-blinded, multisite, randomized clinical trial	1319	-PHQ-9 -GAD-7 Patient Health Questionnaire Anxiety and Depression Scale (PHQ-ADS) - prescriptive predictors of differential anxiety or depression treatment response	-Loss to follow-up -iCBT treatment uptake -Other treatments sought -Within-Group Variation in Probabilities of Remission -Predicting heterogeneity of treatment effects in joint remission -Predicting heterogeneity of treatment effects in anxiety & depression remission -Prescriptive Predictors of Differential Treatment Response	-university attending; student status; beloningness; perceived academic stress scales; academic performaces; use of university mental health services	Unguided version of the app that contained no tailoring was compared to with a guided version to isolate the effect of tailoring from the core content of the app; however, outcomes associated with individual dose within the guided condition were not assessed	Cultural adaptation (changing photos, stories etc.) included focus groups with students	Celeste Agard	June 2024	Included	n/a
Matching to mental health needs	Bohrer 2023	United States	BEST-U	App; phone	Eating Disorders	-age ≥ 18 years -enrollment as a university student - non-low-weight ED diagnosis as specified by the DSM-5 -access to a smartphone; and -no uncorrected vision problems that would interfere with ability to participate in the study	Students were asked to complete daily meal and ED-related behavior logs, weekly surveys of ED symptoms, and weekly weighing	Weekly 25–30-min telehealth “coaching” sessions to review module material, problem-solve, practice skills, and plan homework exercises. During the program, participants worked with their coach to identify targets for change and measure progress through symptom monitoring.	Non-concurrent multiple-baseline design	8	-Eating Pathology Symptoms Inventory (EPSI), Clinical Impairment Assessment (CIA)	-Engagement and compliance	Not mentioned	Not mentioned	Not mentioned	Celeste Agard	Jaunary 2024	Included	n/a
n/a	Sun 2022	China	Mindfulness for Growth and Resilience	App, text messages, online discussion groups	Distress	Currently enrolled Chinese students age 18 or older who can read, speak, and write Mandarin Chinese, currently in quarantine due to the pandemic without physically attending school; have daily personal internet access; access to a smartphone or device that allows for Zoom video conferencing and WeChat; experiencing elevated psychological distress (above the mild cutoff on the PHQ-9 and GAD-7.	No	Participants could chose some modules (e.g, journaling); trained research assistants provided individually tailored responses to submitted questions or difficulties arising from daily practice journaling								Celeste Agard (partial extraction only)	Jaunary 2024	Not included	Not clear that tailoring was based on mental health needs
n/a	Day 2013	Canada	Feeling Better	Website, telephone & email	Depression; Anxiety	University students with mild to moderate levels of anxiety, depression or stress, no suicidal thoughts; no symptoms of bipolar disorder, an eating disorder, an addiction,or psychosis,and not receiving psychological counseling nor recently started psychotropic medication	No	Could select among several optional modules; could select "streams" for anxiety, depression or stress, access to program coaches who provided encouragement and advise using the program.								Celeste Agard (partial extraction only)	Jaunary 2024	Not included	Not clear that feedback from program coaches resulted in the intervention components being offered that matched mental health needs
n/a	Harrer 2021	Germany	StudiCare Fernstudierende	Website; App; Text messages	Depression; Stress	Distance learning students with elevated levels of depression (16+ on the CES-D)	Yes, but optional	Participants can select to complete modules over and above the base program; could opt to receive motivational text messages; guidance provided consisting of monitoring adherence and offering motivation, feedback provided on demand								Celeste Agard (partial extraction only)	Jaunary 2024	Not included	Not clear that feedback from program coaches resulted in the intervention components being offered that matched mental health needs
n/a	Mullin 2015	Austrailia	The UniWellbeing course	Website; Emails; Phone calls	Transdiagnostic (depression & anxiety)	Self-identified symptoms of anxiety or depression	No	5-10 minute contact with therapist to reinforce progress, describe key skills, encourage practice and lesson completion, and normalize challenges								Celeste Agard (partial extraction only)	Jaunary 2024	Not included	Not clear that therapist contact resulted in the intervention components being offered that matched mental health needs
n/a	Dear 2019	Austrailia	The UniWellbeing course	Website; Emails; Phone calls	Transdiagnostic (depression & anxiety)	Students presenting at campus counselling centre	No	Weekly, 10-15 minute contact with counsellor from campus counselling centre to reinforce progress, describe key skills, encourage practice and lesson completion, and normalize challenges; participants could contact counsellor at any time and recieve a response within 48 hours								Celeste Agard (partial extraction only)	Jaunary 2024	Not included	Not clear that therapist contact resulted in the intervention components being offered that matched mental health needs
n/a	Prokhorov 2008	United States	Look At Your Health Program	Computer-assisted counseling provided on campus	Smoking	Community college students who smoked at least 1 cigarette per day	Not mentioned	Tailored feedback and quitting strategies in response to participant's answers to a computerized questionnaire; counselor-delivered messages tailored to smoking-related characteristics (e.g., nicotine dependence level, decisional balance, and temptations to smoke) and stage of readiness to quit								Celeste Agard (partial extraction only)	Jaunary 2024	Not included	Not clear that tailoring was based on mental health needs
n/a	An 2008	United States	RealU	Website; email	Smoking	Undergraduates who smoked in the last 30 days	Weekly health & lifestyle check ins	Interactive quiz with tailored feedback on a smoking-related or general interest topic, but unclear how tailoring was acheived. Weekly emails from peer coaches were personalized using data from interactive activities.								Celeste Agard (partial extraction only)	Jaunary 2024	Not included	Not clear that tailoring was based on mental health needs
n/a	Stallman 2019	Australia	thedesk	Website	Distress	University students	No	Program unguided and could be accessed at any time; Quizzes provided participants with self-evaluation tools, personalised feedback and recommended modules or tools. Basis for personalization not explained.								Celeste Agard (partial extraction only)	Jaunary 2024	Not included	Not clear that tailoring was based on mental health needs
n/a	Levin 2017	United Staties	Web-based ACT	Website; Emails	Transdiagnostic; distress	Self-identified as being distressed	No	Other: "assessments with tailored feedback" not clear how tailoring is achieved								Celeste Agard (partial extraction only)	Jaunary 2024	Not included	Not clear that tailoring was based on mental health needs
n/a	Levin 2020	United States	ACT	Website; Emails	Distress	College students who met at least one cutoff for clinically significant distress on the 34-item version of the Counselling Centre Assessment of Psychological Symptoms.	Not mentioned	Particpants could use interactive elements such as worksheets that provided with responsive feedback or “choose your own adventure” exercises that demonstrate the effects of different choices. Tailoring based on responses, which are carried forward into future content. Phone coaching used to enhance motivation, reviewing material, problem solve barriers, and setting new goals								Celeste Agard (partial extraction only)	Jaunary 2024	Not included	Not clear that tailoring was based on mental health needs
n/a	Suffoletto 2016	United States	PantherTRAC (text message booster only)	Text messages	Alcohol use	Undergraduate mandated students	Report number of drinks consumed over the weekend on Sunday	Participants are provided feedback tailored to their stated drinking plan, goal commitment and actual consumption from the preceeding week (e.g., strenghing plan for low consumption, promoting reflection on drinking plan)								Celeste Agard (partial extraction only)	Jaunary 2024	Not included	Not a stand-alone intervention
n/a	Liu 2024	United States	Integrated health & wellness model	Integrated service options housed within university setting	Depression	Undergraduate and graduate students using at least one of the integrated care components during the 2019–2020 academic year and were evaluated for depression at the counseling center during the 2020–2021 academic year	Not mentioned	Depending on students’ concerns and severity, tailored services may be recommended ranging from self-guided wellness activities, formal recreational coaching, to ongoing psychotherapy sessions.								Celeste Agard (partial extraction only)	June 2024	Not included	Not clear that tailoring was based on mental health needs; not clear every participant was offering tailored supports
